# Supplementary material for: Fertility analysis of intraspecific hybrids in Vitis vinifera and screening of superior hybrid combinations
Source: Front Plant Sci. 2022 Aug 11;13:940540. doi: 10.3389/fpls.2022.940540 (PMC9403984; doi:10.3389/fpls.2022.940540)
Supplement: Supplementary file 1 [file Data_Sheet_1.zip]

Archive with 3 entries (3 files):
- Supplementary Material/Table 1.docx
- Supplementary Material/Table 2.docx
- Supplementary Material/Table 3.docx
